# Supplementary material for: Antimicrobial Resistance Genes in Legionella from Artificial Water Systems: Findings from a Two-Year Study
Source: Antibiotics (Basel). 2024 Nov 23;13(12):1121. doi: 10.3390/antibiotics13121121 (PMC11672855; doi:10.3390/antibiotics13121121)
Supplement: Supplementary file 1 [file antibiotics-13-01121-s001.zip]

Archive with 1 entries (1 files):
- antibiotics-3287199-supplementary.xlsx
