# Supplementary material for: Antimicrobial Resistance Genes in Legionella from Artificial Water Systems: Findings from a Two-Year Study
Source: Antibiotics (Basel). 2024 Nov 23;13(12):1121. doi: 10.3390/antibiotics13121121 (PMC11672855; doi:10.3390/antibiotics13121121)
Supplement: Supplementary file 1 [file antibiotics-13-01121-s001.zip › antibiotics-3287199-supplementary.xlsx]

## Sheet: Data Sample
Sample	Type	Year	Region	Serogroup	lpeAB	tet56	Origin of the water sample	AZI MIC (mg/L)
1	Isolate	2021	Unknown	sg. 2-14	+	-	Building network	0.5
2	Isolate	2021	Unknown	sg. 1	+	-	Building network	1
3	Isolate	2021	Unknown	sg. 2-14	-	-	Building network
4	Isolate	2021	Unknown	sg. 1	-	-	Building network
5	Isolate	2021	Unknown	sg. 2-14	-	-	Building network
6	Isolate	2021	Unknown	sg. 2-14	-	-	Building network
7	Isolate	2021	Unknown	sg. 2-14	-	-	Building network
8	Isolate	2021	Unknown	sg. 2-14	+	-	Building network	0.25
9	Isolate	2021	Unknown	sg. 2-14	-	-	Building network
10	Isolate	2021	Unknown	sg. 2-14	+	-	Building network	0.25
11	Isolate	2021	Unknown	sg. 2-14	+	-	Building network	1
12	Isolate	2021	Unknown	sg. 2-14	-	-	Building network
13	Isolate	2021	Unknown	sg. 2-14	+	-	Building network	1
14	Isolate	2021	Unknown	sg. 2-14	+	-	Building network	0.5
15	Isolate	2021	Alentejo	sg. 2-14	-	-	Building network
16	Isolate	2021	Alentejo	sg. 2-14	-	-	Building network
17	Isolate	2021	Alentejo	sg. 2-14	+	-	Building network	0.25
18	Isolate	2021	Unknown	L. longbeachae	-	-	Building network
19	Isolate	2021	Unknown	L. longbeachae	-	+	Building network
20	Isolate	2021	Unknown	L. anisa	-	-	Building network
21	Isolate	2021	Unknown	L. anisa	-	-	Building network
22	Isolate	2021	LMA	sg. 1	+	-	Building network	2
23	Isolate	2021	LMA	sg. 1	+	-	Building network	0.5
24	Isolate	2022	LMA	sg. 1	+	-	Building network	0.25
25	Isolate	2022	Alentejo	sg. 1	+	-	Wastewater	0.5
26	Isolate	2022	Unknown	sg. 2-14	-	-	Building network
27	Isolate	2022	Unknown	sg. 2-14	-	-	Industrial water
28	Isolate	2022	Unknown	sg. 1	-	-	Building network
29	Isolate	2022	Unknown	sg. 2-14	-	-	Building network
30	Isolate	2022	Alentejo	sg. 2-14	-	-	Building network
31	Isolate	2022	Alentejo	sg. 2-14	+	-	Building network	0.25
32	Isolate	2022	Alentejo	sg. 1	+	-	Building network	0.25
33	Isolate	2022	Alentejo	sg. 1	-	-	Building network
34	Isolate	2022	Alentejo	sg. 1	-	-	Building network
35	Isolate	2022	Alentejo	sg. 2-14	+	-	Building network	0.25
36	Isolate	2022	Alentejo	sg. 2-14	+	-	Building network	0.25
37	Isolate	2022	Unknown	sg. 1	+	-	Building network	0.5
38	Isolate	2022	Alentejo	sg. 2-14	+	-	Building network	0.125
39	Isolate	2022	Alentejo	sg. 2-14	+	-	Building network	0.5
40	Isolate	2022	Alentejo	sg. 2-14	+	-	Building network	0.25
41	Isolate	2022	Alentejo	sg. 2-14	-	-	Building network
42	Isolate	2022	Alentejo	sg. 2-14	+	-	Building network	0.25
43	Isolate	2022	LMA	L. anisa	-	-	Building network
44	Isolate	2022	LMA	L. anisa	+	-	Building network	0.25
45	Isolate	2022	LMA	sg. 1	+	-	Building network	0.5
46	Isolate	2022	LMA	L. anisa	-	-	Building network
47	Isolate	2022	LMA	L. anisa	-	-	Building network
48	Isolate	2022	LMA	L. anisa	-	-	Building network
49	Isolate	2022	LMA	L. anisa	-	-	Building network
50	Isolate	2022	LMA	L. anisa	-	-	Building network
51	Isolate	2022	Unknown	sg. 2-14	-	-	Industrial water
52	Isolate	2022	Unknown	L. dumoffii	-	-	Industrial water
53	Isolate	2022	Unknown	sg. 2-14	-	-	Building network
54	Isolate	2022	Unknown	sg. 2-14	-	-	Building network
55	Isolate	2022	Unknown	sg. 2-14	-	-	Building network
56	Isolate	2022	Unknown	sg. 2-14	+	-	Building network	0.064
57	Isolate	2022	Unknown	sg. 2-14	-	-	Building network
58	Isolate	2022	LMA	sg. 1	-	-	Building network
59	Isolate	2022	LMA	sg. 1	-	-	Building network
60	Isolate	2022	Unknown	sg. 2-14	-	-	Building network
61	Isolate	2022	Center	L. anisa	-	-	Building network
62	Isolate	2022	Unknown	sg. 1	-	-	Industrial water
63	Isolate	2022	Unknown	L. anisa	-	-	Building network
64	Isolate	2022	Unknown	L. anisa	-	-	Building network
65	Isolate	2022	Unknown	sg. 2-14	-	-	Building network
66	Isolate	2023	Alentejo	sg. 1	+	-	Building network	0.25
67	Isolate	2023	Algarve	L. anisa	-	-	Building network
68	Isolate	2023	Alentejo	sg. 1	+	-	Building network	0.25
69	Isolate	2023	Alentejo	sg. 2-14	-	-	Building network
70	Isolate	2023	Alentejo	L. anisa	-	-	Building network
71	Isolate	2023	Alentejo	sg. 1	-	-	Building network
72	Isolate	2023	Algarve	L. anisa	-	-	Building network
73	Isolate	2023	LMA	sg. 2-14	-	-	Industrial water
74	Isolate	2023	Algarve	L. anisa	-	-	Building network
75	Isolate	2023	LMA	sg. 2-14	-	-	Industrial water
76	Isolate	2023	LMA	sg. 2-14	-	-	Industrial water
77	Isolate	2023	LMA	L. anisa	-	-	Building network
78	Isolate	2023	Unknown	L. anisa	-	-	Building network
79	Isolate	2023	Unknown	L. anisa	-	-	Agricultural water
80	Isolate	2023	Algarve	L. anisa	-	-	Building network
81	Isolate	2023	Algarve	L. anisa	-	-	Building network
82	Isolate	2023	Algarve	sg. 1	+	-	Building network	0.5
83	Isolate	2023	Algarve	sg. 1	+	-	Building network	0.5
84	Isolate	2023	LMA	L. anisa	-	-	Building network
85	Isolate	2023	LMA	L. anisa	-	-	Building network
86	Isolate	2023	Unknown	L. anisa	-	-	Building network
87	Isolate	2023	LMA	sg. 1	-	-	Building network
88	Isolate	2023	Unknown	sg. 1	-	-	Building network
89	Isolate	2023	Unknown	L. anisa	-	-	Industrial water
90	Isolate	2023	Algarve	L. anisa	-	-	Building network
91	Isolate	2023	Alentejo	sg. 2-14	-	-	Building network
92	Isolate	2023	Alentejo	sg. 2-14	-	-	Building network
93	Isolate	2023	LMA	sg. 2-14	-	-	Building network
94	Isolate	2023	Unknown	sg. 2-14	+	-	Building network	0.5
95	Isolate	2023	Unknown	sg. 1	-	-	Building network
96	Isolate	2023	LMA	sg. 1	+	-	Building network	0.25
97	Isolate	2023	LMA	sg. 2-14	+	-	Building network	0.064
98	Isolate	2023	Unknown	L. anisa	-	-	Industrial water
99	Isolate	2023	LMA	sg. 2-14	+	-	Building network	0.25
100	Isolate	2023	LMA	sg. 2-14	-	-	Building network
101	Isolate	2023	Algarve	L. anisa	-	-	Building network
102	Isolate	2023	LMA	sg. 2-14	-	-	Building network
103	Isolate	2023	Algarve	L. anisa	-	-	Building network
104	Isolate	2023	Algarve	sg. 1	+	-	Building network	0.25
105	Isolate	2023	Algarve	sg. 1	+	-	Building network	0.5
106	Isolate	2023	Unknown	sg. 2-14	-	-	Industrial water
107	Isolate	2023	LMA	sg. 2-14	+	-	Building network	0,25
108	Isolate	2023	LMA	sg. 2-14	-	-	Building network
109	Isolate	2023	LMA	sg. 2-14	-	-	Building network
110	Isolate	2023	Alentejo	sg. 2-14	-	-	Building network
111	Isolate	2023	Alentejo	sg. 1	+	-	Building network	0.5
112	Isolate	2023	Alentejo	sg. 2-14	-	-	Building network
113	Isolate	2023	Alentejo	L. anisa	-	-	Building network
114	Isolate	2023	Alentejo	sg. 2-14	-	-	Building network
115	Isolate	2023	Alentejo	sg. 2-14	-	-	Building network
116	Isolate	2023	Alentejo	L. anisa	-	-	Building network
117	Isolate	2023	Algarve	L. anisa	-	-	Building network
118	Isolate	2023	Unknown	sg. 2-14	-	-	Industrial water
119	Isolate	2023	LMA	L. anisa	-	-	Building network
120	Isolate	2023	LMA	L. anisa	-	-	Building network
121	Isolate	2023	LMA	L. anisa	-	-	Building network
122	Isolate	2023	Unknown	sg. 1	+	-	Building network	0.25
123	Isolate	2023	Algarve	sg. 1	+	-	Building network	0.5
124	Isolate	2023	LMA	sg. 2-14	-	-	Building network
125	Isolate	2023	Alentejo	sg. 1	+	-	Building network	0.5
126	Isolate	2023	LMA	L. anisa	-	-	Building network
127	Isolate	2023	Unknown	sg. 1	+	-	Industrial water	0.25
128	Isolate	2023	LMA	sg. 2-14	-	-	Building network
129	Isolate	2023	Unknown	sg. 1	-	-	Building network
130	Isolate	2023	Unknown	sg. 2-14	-	-	Building network
131	Isolate	2023	Unknown	sg. 2-14	-	-	Building network
132	Isolate	2023	Unknown	sg. 2-14	-	-	Industrial water
133	DNA Extract	2023	Unknown	sg. 2-14	-	-	Industrial water
134	DNA Extract	2023	Unknown	sg. 2-14	-	-	Industrial water
135	DNA Extract	2023	Unknown	sg. 2-14	-	-	Building network
136	DNA Extract	2023	Alentejo	sg. 2-14	-	-	Building network
137	DNA Extract	2023	Center	sg. 2-14	-	-	Building network
138	DNA Extract	2023	Center	L. spp	+	-	Building network
139	DNA Extract	2023	Center	L. spp	-	-	Building network
140	DNA Extract	2023	Center	L. spp	-	-	Building network
141	DNA Extract	2023	Center	sg. 2-14	-	-	Building network
142	DNA Extract	2023	Center	sg. 2-14	-	-	Building network
143	DNA Extract	2023	Center	L. spp	-	-	Building network
144	DNA Extract	2023	Center	L. spp	-	-	Building network
145	DNA Extract	2023	Center	L. spp	-	-	Building network
146	DNA Extract	2023	Algarve	L. spp	-	-	Building network
147	DNA Extract	2023	Algarve	L. spp	+	-	Building network
148	DNA Extract	2023	Unknown	L. spp	-	-	Building network
149	DNA Extract	2023	Unknown	L. spp	-	-	Building network
150	DNA Extract	2023	Unknown	L. spp	-	-	Building network
151	DNA Extract	2023	Unknown	L. spp	-	-	Building network
152	DNA Extract	2023	Center	L. spp	-	-	Building network
153	DNA Extract	2023	Center	L. spp	-	-	Building network
154	DNA Extract	2023	Center	L. spp	-	-	Building network
155	DNA Extract	2023	Center	L. spp	-	-	Building network
156	DNA Extract	2023	Center	L. spp	-	-	Building network
157	DNA Extract	2023	Center	L. spp	-	-	Building network
158	DNA Extract	2023	Center	sg. 2-14	+	-	Building network
159	DNA Extract	2023	Alentejo	L. spp	-	-	Building network
160	DNA Extract	2023	LMA	sg. 2-14	-	-	Industrial water
161	DNA Extract	2022	Alentejo	sg. 2-14	-	-	Building network
162	DNA Extract	2022	Alentejo	sg. 2-14	-	-	Building network
163	DNA Extract	2022	Alentejo	sg. 1	+	-	Building network
164	DNA Extract	2022	Alentejo	sg. 2-14	-	-	Building network
165	DNA Extract	2022	Alentejo	sg. 1	-	-	Building network
166	DNA Extract	2022	Alentejo	sg. 1	-	-	Building network
167	DNA Extract	2022	Alentejo	sg. 1	+	-	Building network
168	DNA Extract	2022	Alentejo	sg. 1	-	-	Building network
169	DNA Extract	2022	Alentejo	sg. 1	-	-	Building network
170	DNA Extract	2022	Alentejo	sg. 1	-	-	Building network
171	DNA Extract	2022	Alentejo	sg. 1	-	-	Building network
172	DNA Extract	2022	Alentejo	sg. 2-14	-	-	Building network
173	DNA Extract	2022	Alentejo	sg. 1	-	-	Building network
174	DNA Extract	2022	Alentejo	sg. 1	+	-	Building network
175	DNA Extract	2022	Alentejo	sg. 1	+	-	Building network
176	DNA Extract	2022	Alentejo	L.bozemanae	-	+	Building network
177	DNA Extract	2022	Alentejo	sg. 1	+	-	Building network
178	DNA Extract	2022	Alentejo	sg. 1	+	-	Building network
179	DNA Extract	2022	Alentejo	sg. 1	-	-	Building network
180	DNA Extract	2022	Alentejo	sg. 2-14	-	-	Building network
181	DNA Extract	2022	Alentejo	sg. 1	-	-	Building network
182	DNA Extract	2022	Alentejo	sg. 1	+	-	Building network
183	DNA Extract	2022	Alentejo	sg. 1	-	-	Building network
184	DNA Extract	2022	Alentejo	sg. 1	-	-	Building network
185	DNA Extract	2022	Alentejo	sg. 1	-	-	Building network
186	DNA Extract	2022	Alentejo	sg. 1	-	-	Building network
187	DNA Extract	2022	Alentejo	sg. 1	+	-	Building network
188	DNA Extract	2022	Alentejo	sg. 2-14	-	-	Building network
189	DNA Extract	2022	Alentejo	sg. 2-14	-	-	Building network
190	DNA Extract	2022	Alentejo	sg. 2-14	-	-	Building network
191	DNA Extract	2022	Alentejo	sg. 1	-	-	Building network
192	DNA Extract	2022	Alentejo	sg. 2-14	-	-	Building network
193	DNA Extract	2022	Alentejo	sg. 2-14	-	-	Building network
194	DNA Extract	2022	Alentejo	sg. 1	-	-	Building network
195	DNA Extract	2022	Alentejo	sg. 2-14	-	-	Building network
196	DNA Extract	2022	Alentejo	sg. 1	-	-	Building network
197	DNA Extract	2022	Alentejo	sg. 2-14	-	-	Building network
198	DNA Extract	2022	Alentejo	sg. 1	-	-	Building network
199	DNA Extract	2022	Alentejo	sg. 2-14	-	-	Building network
200	DNA Extract	2022	Alentejo	sg. 2-14	-	-	Building network
201	DNA Extract	2022	Alentejo	sg. 2-14	-	-	Building network
202	DNA Extract	2022	Alentejo	sg. 1	-	-	Building network
203	DNA Extract	2022	Alentejo	sg. 2-14	-	-	Building network
204	DNA Extract	2022	Alentejo	sg. 1	-	-	Building network
205	DNA Extract	2022	Alentejo	sg. 1	-	-	Building network
206	DNA Extract	2022	Alentejo	sg. 2-14	-	-	Building network
207	DNA Extract	2022	Alentejo	sg. 1	-	-	Building network
208	DNA Extract	2022	Alentejo	sg. 1	+	-	Building network
209	DNA Extract	2022	Alentejo	sg. 1	-	-	Building network
210	DNA Extract	2022	Alentejo	sg. 1	-	-	Building network
211	DNA Extract	2022	Alentejo	sg. 1	-	-	Building network
212	DNA Extract	2022	Alentejo	sg. 1	-	-	Building network
213	DNA Extract	2022	Alentejo	sg. 1	-	-	Building network
214	DNA Extract	2022	Alentejo	sg. 2-14	-	-	Building network
215	DNA Extract	2022	Alentejo	sg. 1	+	-	Building network
216	DNA Extract	2022	Alentejo	sg. 2-14	-	-	Building network
217	DNA Extract	2022	Alentejo	sg. 1	+	-	Building network
218	DNA Extract	2022	Alentejo	sg. 1	+	-	Building network
219	DNA Extract	2022	Alentejo	sg. 1	+	-	Building network
220	DNA Extract	2022	Alentejo	sg. 2-14	+	-	Building network
221	DNA Extract	2022	Alentejo	sg. 1	+	-	Building network
222	DNA Extract	2022	Alentejo	sg. 1	-	-	Building network
223	DNA Extract	2022	Alentejo	sg. 2-14	-	-	Building network
224	DNA Extract	2022	Alentejo	sg. 2-14	+	-	Building network
225	DNA Extract	2022	Alentejo	sg. 1	-	-	Building network
226	DNA Extract	2022	Alentejo	sg. 2-14	-	-	Building network
227	DNA Extract	2022	Alentejo	sg. 1	-	-	Building network
228	DNA Extract	2022	Alentejo	sg. 1	-	-	Building network
229	DNA Extract	2022	Alentejo	sg. 2-14	-	-	Building network
230	DNA Extract	2022	Alentejo	sg. 1	+	-	Building network
231	DNA Extract	2022	Alentejo	sg. 2-14	-	-	Building network
232	DNA Extract	2022	Alentejo	sg. 1	-	-	Building network
233	DNA Extract	2022	Alentejo	sg. 2-14	-	-	Building network
234	DNA Extract	2023	Alentejo	L. spp	-	-	Building network
235	DNA Extract	2023	Alentejo	L. spp	-	-	Building network
236	DNA Extract	2023	Alentejo	sg. 1	-	-	Building network
237	DNA Extract	2023	Alentejo	L. spp	-	-	Building network
238	DNA Extract	2023	Alentejo	sg. 1	-	-	Building network
239	DNA Extract	2023	Alentejo	L. spp	-	-	Building network
240	DNA Extract	2023	Alentejo	L. spp	-	-	Building network
241	DNA Extract	2023	Alentejo	L. spp	-	-	Building network
242	DNA Extract	2023	Alentejo	L. spp	-	-	Building network
243	DNA Extract	2023	Alentejo	L. spp	-	-	Building network
244	DNA Extract	2023	Alentejo	L. spp	-	-	Building network
245	DNA Extract	2023	Alentejo	sg. 2-14	+	-	Building network
246	DNA Extract	2023	Alentejo	sg. 2-14	-	-	Building network
247	DNA Extract	2023	Alentejo	L. spp	-	-	Building network
248	DNA Extract	2023	Alentejo	L. spp	-	-	Building network
249	DNA Extract	2023	Alentejo	L. spp	-	-	Building network
250	DNA Extract	2023	Alentejo	sg. 2-14	-	-	Building network
251	DNA Extract	2023	Alentejo	sg. 1	-	-	Building network
252	DNA Extract	2023	Alentejo	L. spp	-	-	Building network
253	DNA Extract	2023	Alentejo	L. spp	-	-	Building network
254	DNA Extract	2022	Alentejo	L. spp	-	-	Building network
255	DNA Extract	2022	LMA	L. spp	-	-	Building network
256	DNA Extract	2022	LMA	L. spp	-	-	Building network
257	DNA Extract	2022	Alentejo	L. spp	-	-	Building network
258	DNA Extract	2022	LMA	L. spp	-	-	Building network
259	DNA Extract	2022	LMA	L. spp	-	-	Building network
260	DNA Extract	2022	LMA	L. spp	-	-	Groundwater
261	DNA Extract	2022	LMA	L. spp	-	-	Building network
262	DNA Extract	2022	LMA	L. spp	-	-	Building network
263	DNA Extract	2022	LMA	L. spp	-	-	Building network
264	DNA Extract	2022	Alentejo	L. spp	-	-	Building network
265	DNA Extract	2022	LMA	L. spp	-	-	Building network
266	DNA Extract	2022	Center	L. spp	-	-	Building network
267	DNA Extract	2022	LMA	L. spp	-	-	Building network
268	DNA Extract	2022	Alentejo	L. spp	-	-	Building network
269	DNA Extract	2022	Alentejo	L. spp	-	-	Building network
270	DNA Extract	2022	Alentejo	sg. 2-14	-	-	Building network
271	DNA Extract	2022	Alentejo	L. spp	-	-	Building network
272	DNA Extract	2022	LMA	L. spp	-	-	Building network
273	DNA Extract	2022	LMA	L. spp	-	-	Surface water
274	DNA Extract	2022	Alentejo	L. spp	-	-	Building network
275	DNA Extract	2022	LMA	L. spp	-	-	Groundwater
276	DNA Extract	2022	LMA	L. spp	-	-	Building network
277	DNA Extract	2022	Alentejo	L. spp	-	-	Building network
278	DNA Extract	2022	Alentejo	L. spp	-	-	Building network
279	DNA Extract	2022	LMA	L. spp	-	-	Building network
280	DNA Extract	2022	Center	L. spp	-	-	Building network
281	DNA Extract	2022	LMA	L. spp	-	-	Building network
282	DNA Extract	2022	Center	L. spp	-	-	Building network
283	DNA Extract	2022	LMA	L. spp	-	-	Building network
284	DNA Extract	2022	LMA	L. spp	-	-	Building network
285	DNA Extract	2022	Center	L. spp	-	-	Building network
286	DNA Extract	2022	LMA	L. spp	-	-	Building network
287	DNA Extract	2022	LMA	L. spp	-	-	Building network
288	DNA Extract	2022	LMA	L. spp	-	-	Surface water
289	DNA Extract	2022	LMA	L. spp	-	-	Building network
290	DNA Extract	2022	LMA	L. spp	-	-	Building network
291	DNA Extract	2022	LMA	L. spp	-	-	Building network
292	DNA Extract	2022	Center	L. spp	-	-	Building network
293	DNA Extract	2022	Alentejo	L. spp	-	-	Building network
294	DNA Extract	2022	LMA	L. spp	-	-	Building network
295	DNA Extract	2022	LMA	L. spp	-	-	Building network
296	DNA Extract	2022	LMA	L. spp	-	-	Building network
297	DNA Extract	2022	LMA	L. spp	-	-	Building network
298	DNA Extract	2022	LMA	L. spp	-	-	Building network
299	DNA Extract	2022	LMA	L. spp	-	-	Building network
300	DNA Extract	2022	LMA	L. spp	-	-	Building network
301	DNA Extract	2022	LMA	L. spp	-	-	Surface water
302	DNA Extract	2022	LMA	L. spp	-	-	Building network
303	DNA Extract	2022	LMA	L. spp	-	-	Building network
304	DNA Extract	2023	LMA	L. spp	-	-	Building network
305	DNA Extract	2023	Center	L. spp	+	-	Building network
306	DNA Extract	2023	LMA	L. spp	-	-	Building network
307	DNA Extract	2023	Alentejo	L. spp	+	-	Building network
308	DNA Extract	2023	LMA	L. spp	+	-	Building network
309	DNA Extract	2023	LMA	L. spp	-	-	Building network
310	DNA Extract	2023	LMA	L. spp	-	-	Building network
311	DNA Extract	2023	Alentejo	L. spp	-	-	Building network
312	DNA Extract	2023	Alentejo	L. spp	-	-	Building network
313	DNA Extract	2023	LMA	L. spp	-	-	Building network
314	DNA Extract	2023	Alentejo	L. spp	-	-	Building network
315	DNA Extract	2023	LMA	L. spp	-	-	Surface water
316	DNA Extract	2023	LMA	L. spp	-	-	Surface water
317	DNA Extract	2023	LMA	L. spp	-	-	Building network
318	DNA Extract	2023	Center	L. spp	-	-	Building network
319	Isolate	2022	North	sg. 1	-	-	Building network
320	Isolate	2022	North	sg. 2-14	-	-	Building network
321	Isolate	2022	North	sg. 2-14	-	-	Building network
322	Isolate	2022	North	sg. 2-14	-	-	Building network
323	Isolate	2022	North	sg. 2-14	-	-	Building network
324	Isolate	2022	North	sg. 2-14	-	-	Building network
325	Isolate	2022	North	sg. 2-14	-	-	Building network
326	Isolate	2022	North	sg. 2-14	-	-	Building network
327	DNA Extract	2023	Algarve	sg. 1	-	-	Building network
328	DNA Extract	2023	Algarve	L. spp	-	-	Building network
329	DNA Extract	2023	Algarve	L. spp	+	-	Agricultural water
330	DNA Extract	2023	Algarve	sg. 1	-	-	Building network
331	DNA Extract	2023	Algarve	L. spp	-	-	Building network
332	DNA Extract	2023	Algarve	sg. 2-14	-	-	Building network
333	DNA Extract	2023	Algarve	L. spp	-	-	Building network
334	DNA Extract	2023	Algarve	L. spp	-	-	Building network
335	DNA Extract	2023	Algarve	L. spp	-	-	Building network
336	DNA Extract	2023	Algarve	L. spp	-	-	Building network
337	DNA Extract	2023	Algarve	L. spp	+	-	Building network
338	DNA Extract	2023	Algarve	sg. 2-14	-	-	Building network
339	DNA Extract	2023	Algarve	sg. 2-14	-	-	Building network
340	DNA Extract	2023	Algarve	sg. 2-14	-	-	Building network
341	DNA Extract	2023	Algarve	L. spp	-	-	Building network
342	DNA Extract	2023	Algarve	L. spp	-	-	Building network
343	DNA Extract	2023	Algarve	L. spp	-	-	Building network
344	DNA Extract	2023	Algarve	L. spp	-	-	Building network
345	DNA Extract	2023	Algarve	L. spp	-	-	Building network
346	DNA Extract	2023	Algarve	L. spp	-	-	Building network
347	DNA Extract	2023	Algarve	L. spp	-	-	Building network
348	DNA Extract	2023	Algarve	L. spp	-	-	Building network

## Sheet: Inhibition assay
		AZI	AZI + reserpine
Sample	lpeAB	MIC (mg/L)	MIC ( mg/L)	MIC reduction
92	-	0.064	0.064	0
66	+	0.125	0.032	3.90625
68	+	0.125	0.032	3.90625
82	+	0.5	0.125	4
94	+	0.25	0.25	0
97	+	0.0312	0.032	0.975
99	+	0.25	0.125	2
104	+	0.25	0.125	2
105	+	0.125	0.064	1.95312
107	+	0.25	0.125	2
111	+	0.125	0.064	1.95312
122	+	0.25	0.064	3.90625
125	+	0.25	0.125	2
127	+	0.25	0.125	2
